# Supplementary material for: Kinematic and aerodynamic modeling of flexible wings with wing root adjustment for flapping wing micro aerial vehicles
Source: Sci Rep. 2026 Mar 2;16:9827. doi: 10.1038/s41598-026-40582-8 (PMC13018484; doi:10.1038/s41598-026-40582-8)
Supplement: Supplementary file 1 — Supplementary Information. [file 41598_2026_40582_MOESM1_ESM.zip]

Archive with 4 entries (3 files):
- supplementary/
- supplementary/Algorithm 1.docx
- supplementary/Algorithm 2.docx
- supplementary/supplementary video1.gif
